# Supplementary material for: Nanopore Data-Driven Near-T2T Genome Assembly of Hippophae rhamnoides ssp. mongolica Rousi and Its Complex Annotation
Source: Plants (Basel). 2026 Jun 2;15(11):1726. doi: 10.3390/plants15111726 (PMC13259092; doi:10.3390/plants15111726)
Supplement: Supplementary file 1 [file plants-15-01726-s001.zip]

Archive with 9 entries (9 files):
- Supplementary Table S1_2026.05.15.xlsx
- Supplementary Figure S1_2026.04.26.pdf
- Supplementary Figure S2_2026.05.16.pdf
- Supplementary Figure S3_2026.04.26.pdf
- Supplementary Figure S4_2026.04.26.pdf
- Supplementary Figure S5_2026.04.26.pdf
- Supplementary Figure S6_2026.04.26.pdf
- Supplementary Figure S7_2026.04.26.pdf
- Supplementary Figure S8_2026.05.16.pdf
