# Supplementary material for: Nanopore Data-Driven Near-T2T Genome Assembly of Hippophae rhamnoides ssp. mongolica Rousi and Its Complex Annotation
Source: Plants (Basel). 2026 Jun 2;15(11):1726. doi: 10.3390/plants15111726 (PMC13259092; doi:10.3390/plants15111726)
Supplement: Supplementary file 1 [file plants-15-01726-s001.zip › Supplementary Table S1_2026.05.15.xlsx]

## Sheet: Triumf
Supplementary Table S1. Expression levels of FAT, SAD, and FAD genes in 34 sea buckthorn Triumf samples calculated as CPM (counts per million reads) based on transcriptomic data obtained in the present study for 13 different organs/tissues (roots, wood, bark, buds, bud scales, leaves, and pistils) and from the NCBI BioProject PRJNA1163394 (fruit seeds and pulp).
Organ/tissue	Pistils 1	Pistils 2	Bud scales 1	Bud scales 2	Wood 1	Wood 2	Bark 1	Bark 2	Roots 1	Roots 2	Leaf midribs 1	Leaf midribs 2	Leaf margins 1	Leaf margins 2	Leaf bases 1	Leaf bases 2	Leaf apices 1	Leaf apices 2	Whole leaves 1	Whole leaves 2	Early buds 1	Early buds 2	Middle buds 1	Middle buds 2	Late buds 1	Late buds 2	Seeds stage I	Pulp stage I	Seeds stage II	Pulp stage II	Seeds stage III	Pulp stage III	Seeds stage IV	Pulp stage IV
FATA
Triumf.gene.5781	55.8848	39.2375	11.8388	13.8514	13.3535	18.5269	93.1633	78.6247	26.8378	19.4698	55.8676	40.2299	39.3519	47.3108	54.0552	57.2856	35.9352	32.4932	19.8748	35.1098	30.3783	35.3394	38.0661	40.8348	33.7494	34.7799	107.723	1045.93	159.996	1145.29	19.7644	1333.81	14.0688	943.493
Triumf.gene.20369	34.5954	35.0633	19.9506	17.6788	18.052	36.1036	46.3588	36.5977	24.2818	39.341	29.404	28.2907	21.524	29.2424	19.0894	26.3023	27.8279	26.8331	22.7833	17.2876	24.1591	28.5911	49.0998	39.4532	39.2479	39.8101	94.5355	147.813	74.128	177.225	63.7777	186.592	63.9492	213.587
FATB
Triumf.gene.11138	0.665295	2.29581	1.53466	0.911277	0	25.1775	0	0	0.511195	1.20432	2.48803	0.519096	2.82638	1.42646	4.15809	4.90382	2.62941	2.09634	1.939	2.49511	1.43519	2.13102	0.919472	1.53514	2.65445	2.44322	2.8599	1.77376	0	3.58031	3.82002	5.5341	6.13913	6.46228
Triumf.gene.18341	1.33059	0.41742	0	0.364511	0.494576	0	0	0.402172	0	1.20432	0.452369	0.778643	0.217414	0.950972	0.756017	0.445802	0	0.419268	0	0	0	0	0.367789	0	0	0.287437	0.317766	0.147813	0	0.275409	0.332175	0.922351	0	0.1657
Triumf.gene.22547	36.7576	34.0198	13.8119	10.9353	1.48373	25.6526	2.89742	0.804345	3.57837	5.62015	25.3327	21.5425	30.4379	23.7743	25.3266	26.3023	27.6088	21.3826	36.3563	31.1889	29.4215	19.5343	31.4459	23.9482	32.2326	24.8633	8.89746	40.0575	13.0814	24.6491	3.32175	23.8889	2.55797	8.94777
Triumf.gene.816	225.202	284.681	32.2278	38.2736	17.5574	66.5067	14.71	10.6576	43.196	49.9792	46.1417	67.4824	45.4395	54.6809	55.1892	73.7802	57.4087	61.842	27.6308	55.0707	46.4046	44.2186	37.6984	56.9538	42.2816	45.5588	41.6274	36.2143	39.2442	57.8358	15.9444	40.6757	14.0688	68.4339
Triumf.gene.12395	41.2483	41.5333	8.76947	6.74345	7.17135	12.3512	10.4753	10.2554	9.71271	16.0576	31.6658	32.4435	40.6564	38.0389	33.8317	36.7787	33.9632	22.6404	27.6308	33.684	14.5911	16.3378	24.458	19.1893	22.942	29.4623	20.337	21.2851	28.5108	26.4392	25.9097	22.9665	25.8355	63.6286
SAD
Triumf.gene.18878	99.4616	91.2064	40.7781	28.0673	23.4924	39.429	44.3529	49.8694	45.2408	47.3698	58.3556	36.0771	62.8325	56.1073	57.2683	48.8153	52.5881	45.2809	36.3563	49.1894	35.1622	55.2289	38.9856	62.3268	47.7801	55.7628	86.1147	263.404	180.121	166.071	50.9889	325.405	45.7876	233.802
Triumf.gene.23889	62.0388	59.2737	26.3084	19.1368	15.8264	36.5787	30.9801	33.1792	24.2818	28.9036	28.2731	30.1075	33.0469	41.3673	14.9313	22.2901	35.0587	26.6235	45.8089	45.2685	9.32876	13.4964	16.9183	23.0272	17.8227	16.0965	91.9934	401.166	341.458	569.27	610.705	604.14	693.721	860.975
Triumf.gene.23278	41.2483	42.9943	10.0849	6.37894	9.89152	31.3532	7.355	8.44562	60.5766	55.5993	26.916	10.1224	2.82638	0.475486	3.78008	3.12061	2.41029	1.67707	4.8475	3.56445	6.21917	5.32754	4.41347	4.75895	5.68811	5.74875	69.5908	502.566	78.8239	798.272	19.9305	1592.44	27.1145	2223.85
Triumf.gene.12901	88.9832	87.867	16.4428	17.4965	24.2342	22.3273	28.3056	32.7771	15.8471	15.6561	44.3322	23.8784	50.0051	26.865	20.2234	27.1939	35.7161	26.8331	20.3595	22.456	16.0263	15.9826	14.8954	27.7861	32.4222	25.4382	20.337	160.821	49.3068	143.35	122.739	194.247	198.754	261.805
Triumf.gene.55	0.665295	0.41742	0	0	0	0	0	0	13.0355	3.61295	0	0	0	0	0.756017	0	0.438234	0	0	0	0	0.710339	6.25241	1.53514	3.41286	2.58694	114.078	3.2519	202.259	7.43603	3.98611	3.87387	3.06956	9.11347
Triumf.gene.23888	0	0	0	0	0	0	0	0	0	0	0	0	0	0	0	0	0	0	0	0	0	0	0	0	0	0	0	0	0	0	0	0	0	0
Triumf.gene.23887	0	0	0	0	0	0	0	0	0	0	0	0	0	0	0	0	0	0	0	0	0	0	0	0	0	0	0	0	0	0	0	0	0	0
Triumf.gene.23886	0	0	0	0	0	0	0.222879	0	0	0	0	0	0	0	0	0	0	0	0	0	0	0	0	0	0	0	0.158883	0	0	0	0	0	0	0
FAD2
Triumf.gene.2346	25.9465	24.6278	0.438474	0.729022	0.494576	0	4.01182	3.01629	1.02239	1.60576	2.26185	1.81683	3.69603	0	14.7423	10.9221	3.50587	3.98304	2.9085	4.45556	0	3.01894	12.8726	14.7374	13.0826	7.90452	16.8416	43.9006	1679.12	69.5407	41.1898	800.693	39.3927	642.748
Triumf.gene.9854	70.5213	64.9089	88.3524	73.9957	80.1213	37.5288	26.5226	28.5542	78.7241	88.3166	301.73	283.167	235.024	240.358	160.843	221.341	151.41	149.469	138.881	176.975	98.55	131.59	215.34	198.341	211.408	206.524	36.0665	698.419	56.0153	111.265	23.9166	34.5881	12.7898	14.0845
Triumf.gene.21232	13.3059	10.0181	1.75389	0.729022	3.95661	9.97601	1.56015	2.01086	17.8918	51.1835	11.3092	7.52689	8.91396	6.6568	11.5293	12.9283	5.47793	1.8867	4.36275	6.23779	5.74077	11.0103	18.2055	28.8607	24.6485	27.3065	12.0751	9.31225	16.771	4.13113	0.664351	2.49035	0	12.5932
FAD3
Triumf.gene.13247	51.0614	55.0995	11.4003	4.55639	3.95661	93.5845	0.445757	0.804345	213.935	91.1266	23.297	11.6797	16.306	7.13229	26.6496	23.4046	13.3661	15.5129	10.9069	17.4658	44.7302	50.4341	71.1671	59.5636	60.4835	52.8885	67.8431	34.2927	520.237	14.459	60.4559	10.6993	54.4847	3.64539
Triumf.gene.5224	54.7205	71.7963	14.6889	15.4917	12.1171	9.02591	25.6311	9.04888	58.5319	74.6676	20.809	14.7942	14.1319	8.55875	10.2062	10.6992	12.9279	7.12755	3.63563	17.644	33.4878	37.1152	83.8559	68.0069	65.7925	66.2543	7.94416	4.13878	8.38552	4.95736	6.14525	3.22823	4.34855	10.2734
Triumf.gene.18644	10.811	8.34841	1.31542	0.729022	2.47288	0.950096	3.56606	2.01086	14.8247	11.2403	5.42843	6.74824	14.3493	5.46809	22.8695	16.9405	30.2382	9.64315	7.756	11.9409	4.06638	18.1136	40.089	32.0845	46.2633	51.0201	31.4589	7.98193	1077.37	3.71802	1.66088	4.51952	0	8.28498
FAD4
Triumf.gene.16794	0.997943	0.20871	0.219237	0.729022	0	0	0	0	8.43472	0	8.14265	7.52689	5.21793	9.03423	4.5361	1.1145	9.64115	6.91791	8.48313	12.2974	0	0	0.367789	0	0.758414	0.287437	0	0	0	0.137704	0	1.01459	0	6.95938
FAD5
Triumf.gene.14976	0	0	20.6083	20.9594	1.48373	0	3.78894	4.4239	0	0.401439	26.6898	36.5962	64.3544	55.3941	25.7046	34.7726	51.0543	35.8474	31.7511	34.5752	8.61116	12.7861	25.1935	40.9883	34.1286	28.7437	0	1.77376	0	1.65245	0.664351	1.66023	4.34855	1.3256
Triumf.gene.1641	5.98766	10.8529	1.53466	1.27579	0	0	0.668636	0.402172	0	0.401439	8.59501	5.71005	33.6991	21.6346	15.1203	10.2534	36.8117	13.8358	8.48313	14.7925	2.63119	1.59826	8.82693	11.5136	23.5108	16.8151	1.74772	0.147813	0	0	0.166088	0	0	0.497099
FAD6
Triumf.gene.7715	44.2421	43.203	89.8871	91.6745	28.1908	8.55086	61.0688	61.3313	67.4778	28.5022	164.436	175.714	214.152	160.239	126.444	141.765	210.791	148.84	139.85	172.698	97.1148	88.4372	125.784	135.246	147.512	123.742	31.7766	121.651	18.7836	160.012	14.2835	67.3316	14.5804	307.041
FAD7/8
Triumf.gene.24628	82.3303	93.9196	87.037	127.032	23.2451	44.6545	48.5876	38.6086	69.7782	38.5381	281.6	510.531	509.183	700.391	263.661	238.058	555.462	423.251	412.522	398.149	88.2644	91.9889	168.999	166.87	188.845	166.282	16.2061	67.1073	20.1252	104.655	9.30091	63.181	18.929	78.3759
Triumf.gene.15893	32.7658	38.4027	3.72703	13.1224	3.95661	4.75048	4.68045	1.20652	18.1474	11.8424	116.033	472.118	71.0943	457.655	103.763	175.423	77.5675	188.042	75.1363	91.7846	18.8967	6.57064	42.1118	37.304	54.4162	69.1287	4.28985	11.3816	12.746	17.6262	2.15914	13.4663	5.62753	16.0729
Triumf.gene.8761	0.997943	2.50452	2.85008	1.09353	0.989152	0	2.22879	3.21738	1.78918	0.802878	2.26185	4.41231	4.56569	3.3284	3.40208	1.33741	1.3147	0.628901	1.45425	4.99023	2.39199	1.42068	1.10337	1.84217	1.89604	2.01206	9.05634	2.95627	3.35421	1.65245	1.3287	0	0.511594	0
